# Supplementary material for: Vanadium Hexacyanoferrate as a High-Capacity and High-Voltage Cathode for Aqueous Rechargeable Zinc Ion Batteries
Source: Nanomaterials (Basel). 2022 Nov 30;12(23):4268. doi: 10.3390/nano12234268 (PMC9740437; doi:10.3390/nano12234268)
Supplement: Supplementary file 1 [file nanomaterials-12-04268-s001.zip]

Archive with 1 entries (1 files):
- nanomaterials-2042831-supplementary.pdf
